# Supplementary material for: Release of Iron-Loaded Ferritin in Sodium Iodate-Induced Model of Age Related Macular Degeneration: An In-Vitro and In-Vivo Study
Source: Antioxidants (Basel). 2021 Aug 5;10(8):1253. doi: 10.3390/antiox10081253 (PMC8389213; doi:10.3390/antiox10081253)
Supplement: Supplementary file 1 [file antioxidants-10-01253-s001.zip]

Archive with 1 entries (1 files):
- antioxidants-1269832-supplementary.pdf
